# Supplementary material for: Keep Your TEMPO Up: Nitroxide Radicals as Sensors of Intermolecular Interactions
Source: Molecules. 2024 Oct 24;29(21):5032. doi: 10.3390/molecules29215032 (PMC11548018; doi:10.3390/molecules29215032)
Supplement: Supplementary file 1 [file molecules-29-05032-s001.zip]

Archive with 1 entries (1 files):
- molecules-3284779-supplementary.pdf
